# Supplementary material for: DETECTing Merkel Cell Polyomavirus in Merkel Tumors
Source: Front Mol Biosci. 2020 Feb 4;7:10. doi: 10.3389/fmolb.2020.00010 (PMC7011098; doi:10.3389/fmolb.2020.00010)
Supplement: Supplementary file 1 [file Table_1.xlsx]

## Sheet: Sheet1
Supplementary Table 1: Primers
Oligonucleotides for AsCas12a gRNA in vitro synthesis
1	HPV L1 gRNA F	TAATACGACTCACTATAGGGTAATTTCTACTCTTGTAGATCTACATTACAGGCTAACAAA
2	HPV L1 gRNA R	TTTGTTAGCCTGTAATGTAGATCTACAAGAGTAGAAATTACCCTATAGTGAGTCGTATTA
3	MCV.NCCR1.F	TAATACGACTCACTATAGGGTAATTTCTACTCTTGTAGATAACAAGGGAGGCCCGGAGGC
4	MCV.NCCR1.R	GCCTCCGGGCCTCCCTTGTTATCTACAAGAGTAGAAATTACCCTATAGTGAGTCGTATTA
5	MCV.NCCR2.F	TAATACGACTCACTATAGGGTAATTTCTACTCTTGTAGATCTGGAGAGGCGGAGTTTGAC
6	MCV.NCCR2.R	GTCAAACTCCGCCTCTCCAGATCTACAAGAGTAGAAATTACCCTATAGTGAGTCGTATTA
7	MCV.NCCR3.F	TAATACGACTCACTATAGGGTAATTTCTACTCTTGTAGATCAGAGGCCTCGGAGGCTAGG
8	MCV.NCCR.3.R	CCTAGCCTCCGAGGCCTCTGATCTACAAGAGTAGAAATTACCCTATAGTGAGTCGTATTA
9	MCV.Exon 1.1 F	TAATACGACTCACTATAGGGTAATTTCTACTCTTGTAGATGGACTAAATCCATCTTGTCT
10	Exon 1.1 R	AGACAAGATGGATTTAGTCCATCTACAAGAGTAGAAATTACCCTATAGTGAGTCGTATTA
11	MCV.Exon 1.2 F	TAATACGACTCACTATAGGGTAATTTCTACTCTTGTAGATGAGATTGCTCCTAATTGTTA
12	MCV.Exon 1.2 R	TAACAATTAGGAGCAATCTCATCTACAAGAGTAGAAATTACCCTATAGTGAGTCGTATTA
13	MCV.Exon 2.1 F	TAATACGACTCACTATAGGGTAATTTCTACTCTTGTAGATCCATCTAGGTTGACGAGGCC
14	MCV.Exon 2.1 R	GGCCTCGTCAACCTAGATGGATCTACAAGAGTAGAAATTACCCTATAGTGAGTCGTATTA
15	MCV.Exon 2.2 F	TAATACGACTCACTATAGGGTAATTTCTACTCTTGTAGATTGGATCTTGAGTTGGTCCCG
16	MCV.Exon 2.2 R	CGGGACCAACTCAAGATCCAATCTACAAGAGTAGAAATTACCCTATAGTGAGTCGTATTA
Primers for RPA of MCV target
17	NCCR3_RPA_FP	GCAGCAATAAAAGTTCAATCATGTAACCACAA
18	NCCR3_RPA_RP	CTTGGGATCTGCCCTTAGATACTGCCTTTTT
19	Exon1.1_RPA_FP	TAGTGAGGTAGCTCATTTGCTCCTCTGCTCTT
20	Exon1.1_RPA_RP	TTGCCATAACAATTAGGAGCAATCTCTAAAAG
21	Exon1.2_RPA_FP	CTCCTTCTGCATATAGACAAGATGGATTTAGTC
22	Exon1.2_RPA_RP	ATTCCATCATTATAACAGGATTTCCCCCTTTAT
23	Exon 2.1_RPA_FP	GTAAGTATTAGATATGGAAAAGTCTATAAGGCAA
24	Exon 2.1_RPA_RP	GATTCAGCTTCGGGAAGGCATACGAATATGG
25	Exon 2.2_RPA_FP	GGGACCACTAAATTCAAAGAATGGTGGAGATC
26	Exon 2.2_RPA_RP	ACGCTGAGAAGGACCCATACCCAGAGGAAGAG
27	HPV16_RPA_FP	TTGTTGGGGTAACCAACTATTTGTTACTGTT
28	HPV16_RPA_RP	CCTCCCCATGTCGTAGGTACTCTTTAAAG
Primers for PCR amplifying Cas12a MCV IVC template
29	HPV L1_IVC target_FP	GGTCGTGGTCAGCCATTAGG
30	HPV L1_IVC target_RP	GTGGTGGGTGTAGCTTTTCG
31	RAZ2_IVC target_FP	GACTACATCGATCCTGAAAAATAAATAAG
32	RAZ2_IVC target_RP	AGCACGATATCCTAATTGAGCAGTGGCTTATTCTCTTG
